# Supplementary material for: Prenatal Exposure to Locally Emitted Air Pollutants Is Associated with Birth Weight: An Administrative Cohort Study from Southern Sweden
Source: Toxics. 2022 Jul 1;10(7):366. doi: 10.3390/toxics10070366 (PMC9318414; doi:10.3390/toxics10070366)
Supplement: Supplementary file 1 [file toxics-10-00366-s001.zip]

Archive with 1 entries (1 files):
- toxics-1740597-supplementary.pdf
